# Supplementary material for: Polyethylenimine–Bisphosphonate–Cyclodextrin Ternary Conjugates: Supramolecular Systems for the Delivery of Antineoplastic Drugs
Source: J Med Chem. 2021 Aug 9;64(16):12245–60. doi: 10.1021/acs.jmedchem.1c00887 (PMC8477368; doi:10.1021/acs.jmedchem.1c00887)
Supplement: Supplementary file 2 — jm1c00887_si_002.xlsx [file jm1c00887_si_002.xlsx]

## Sheet: 95d6473fe677a402d168682155ad7c7
Compound_ID	SMILES	name
1	O=P(OC(C)C)(OC(C)C)CP(OC(C)C)(OC(C)C)=O	tetraisopropyl methylenebis(phosphonate)
2	O=P(OC(C)C)(OC(C)C)C(P(OC(C)C)(OC(C)C)=O)=C	tetraisopropyl ethene-1,1-diylbis(phosphonate)
3	SCCCS	propane-1,3-dithiol
4	SCCCSC(C)=O	S-(3-mercaptopropyl) ethanethioate
5	O=P(OC(C)C)(OC(C)C)C(CSCCCSC(C)=O)P(OC(C)C)(OC(C)C)=O	S-(3-((2,2-bis(diisopropoxyphosphoryl)ethyl)thio)propyl) ethanethioate
6	O=P(O)(O)C(CSCCCS)P(O)(O)=O	(2-((3-mercaptopropyl)thio)ethane-1,1-diyl)bis(phosphonic acid)
7	O=P(O[Na])(O[Na])C(CSCCCSCCS(C=C)(=O)=O)P(O[Na])(O[Na])=O	sodium (2-((3-((2-(vinylsulfonyl)ethyl)thio)propyl)thio)ethane-1,1-diyl)bis(phosphonate)
8	[NH3+]CCCSC(C)=O.FC(F)(C([O-])=O)F	3-(acetylthio)propan-1-aminium 2,2,2-trifluoroacetate
9	O=P(OC(C)C)(OC(C)C)CN(CCCSC(C)=O)CP(OC(C)C)(OC(C)C)=O	S-(3-(bis((diisopropoxyphosphoryl)methyl)amino)propyl) ethanethioate
10	OP(CN(CCCS)CP(O)(O)=O)(O)=O	(((3-mercaptopropyl)azanediyl)bis(methylene))bis(phosphonic acid)
11	O=P(O[Na])(O[Na])CN(CCCSCCS(C=C)(=O)=O)CP(O[Na])(O[Na])=O	(((3-mercaptopropyl)azanediyl)bis(methylene))bis(phosphonic acid)
12	O=C(OCC1=CC=CC=C1)N2CCNCC2	benzyl piperazine-1-carboxylate
13	O=P(OC(C)(C)C)(OC(C)(C)C)CN(CC1)CCN1C(OCC2=CC=CC=C2)=O	benzyl 4-((di-tert-butoxyphosphoryl)methyl)piperazine-1-carboxylate
14	O=P(OC(C)(C)C)(OC(C)(C)C)CN1CCNCC1	di-tert-butyl (piperazin-1-ylmethyl)phosphonate
15	C=CS(CCOCCS(C=C)(=O)=O)(=O)=O	((2-(2-(vinylsulfonyl)ethoxy)ethyl)sulfonyl)ethene
16	O=P(OC(C)(C)C)(OC(C)(C)C)CN1CCN(CCS(CCOCCS(C=C)(=O)=O)(=O)=O)CC1	di-tert-butyl ((4-(2-((2-(2-(vinylsulfonyl)ethoxy)ethyl)sulfonyl)ethyl)piperazin-1-yl)methyl)phosphonate
17	OP(C[NH+]1CC[NH+](CCS(CCOCCS(C=C)(=O)=O)(=O)=O)CC1)(O)=O	1-(phosphonomethyl)-4-(2-((2-(2-(vinylsulfonyl)ethoxy)ethyl)sulfonyl)ethyl)piperazine-1,4-diium
18	O[C@H]1[C@H](O[C@H]([C@@H]2O)O[C@H](CO)[C@@H](O3)[C@@H]2O)[C@@H](COS(C4=CC=C(C)C=C4)(=O)=O)O[C@H]3[C@@H]1O
19	O[C@H]1[C@H](O[C@H]([C@@H]2O)O[C@H](CO)[C@@H](O3)[C@@H]2O)[C@@H](CN(CO)CCS(C=C)(=O)=O)O[C@H]3[C@@H]1O
